# Supplementary material for: Dynamics and Extent of Non-Structural Protein 1-Antibody Responses in Tick-Borne Encephalitis Vaccination Breakthroughs and Unvaccinated Patients
Source: Viruses. 2021 May 27;13(6):1007. doi: 10.3390/v13061007 (PMC8228328; doi:10.3390/v13061007)
Supplement: Supplementary file 1 [file viruses-13-01007-s001.zip]

Archive with 1 entries (1 files):
- viruses-1229762-supplementary.pdf
